# Supplementary material for: A core outcome set for studies of gestational diabetes mellitus prevention and treatment
Source: Diabetologia. 2020 Mar 20;63(6):1120–7. doi: 10.1007/s00125-020-05123-6 (PMC7228989; doi:10.1007/s00125-020-05123-6)
Supplement: Supplementary file 1 — (XLS 91 kb) [file 125_2020_5123_MOESM1_ESM.xls]

## Sheet: articles.csv
key	title	year	journal	issn	volume	issue	pages	authors
GDM Prevention Trials
109805530. Language: English. Entry Date: 20110107. Revision Date: 20151022. Publication Type: journal article	Diet and exercise interventions for preventing gestational diabetes mellitus	2015	Cochrane Database of Systematic Reviews			4	N.PAG-N.PAG	Bain, E. and Crane, M. and Tieu, J. and Han, S. and Crowther, C. A. and Middleton, P. and Bain, Emily and Crane, Morven and Tieu, Joanna and Han, Shanshan and Crowther, Caroline A. and Middleton, Philippa
CN-01108757	Myo-inositol Supplementation for Prevention of Gestational Diabetes in Obese Pregnant Women: a Randomized Controlled Trial	2015	Obstetrics and gynecology	1873-233X	126	2	310â€315	DÊ¼Anna, R. and Di Benedetto, A. and Scilipoti, A. and Santamaria, A. and Interdonato, M. L. and Petrella, E. and Neri, I. and Pintaudi, B. and Corrado, F. and Facchinetti, F.
CN-01070801	The effect of a personalized intervention on weight gain and physical activity among pregnant women in China	2015	International journal of gynaecology and obstetrics		129	2	138â€141	Jing, W. and Huang, Y. and Liu, X. and Luo, B. and Yang, Y. and Liao, S.
103119970. Language: English. Entry Date: 20151113. Revision Date: 20160531. Publication Type: Article	Prevention of gestational diabetes in pregnant women with risk factors for gestational diabetes: a systematic review and meta-analysis of randomised trials	2015	Obstetric Medicine (1753-495X)	1753-495X	8	2	68-85	Madhuvrata, P. and Govinden, Gemma and Bustani, R. and Song, S. and Farrell, T. A.
109777609. Language: English. Entry Date: 20150612. Revision Date: 20151025. Publication Type: journal article	Physical activity interventions in pregnancy and risk of gestational diabetes mellitus: a systematic review and meta-analysis	2015	Obstetrics & Gynecology		125	3	576-582	Russo, Lindsey M. and Nobles, Carrie and Ertel, Karen A. and Chasan-Taber, Lisa and Whitcomb, Brian W.
CN-01255648	Supplementation of vitamin D in pregnancy and its correlation with feto-maternal outcome	2015	Clinical endocrinology	1365-2265	83	4	536â€541	Sablok, A. and Batra, A. and Thariani, K. and Batra, A. and Bharti, R. and Aggarwal, A. R. and Kabi, B. C. and Chellani, H.
CN-01105979	Lifestyle intervention for gestational diabetes mellitus prevention: a cluster-randomized controlled study	2015	Chronic diseases and translational medicine	2095-882X	1	3	169â€174	Wang, S. and Ma, J. M. and Yang, H. X.
26256041	Fish Oil Supplementation does not Reduce Risks of Gestational Diabetes Mellitus, Pregnancy-Induced Hypertension, or Pre-Eclampsia: A Meta-Analysis of Randomized Controlled Trials	2015	Medical Science Monitor		21		2322-30	Chen, B. and Ji, X. and Zhang, L. and Hou, Z. and Li, C. and Tong, Y.
WOS:000356493300002	Exercise Is Associated with a Reduction in Gestational Diabetes Mellitus	2015	Medicine and Science in Sports and Exercise	0195-9131	47	7	1328-1333	Cordero, Y. and Mottola, M. F. and Vargas, J. and Blanco, M. and Barakat, R.
WOS:000361653200018	Effect of a behavioural intervention in obese pregnant women (the UPBEAT study): a multicentre, randomised controlled trial	2015	Lancet Diabetes & Endocrinology	2213-8587	3	10	767-777	Poston, L. and Bell, R. and Croker, H. and Flynn, A. C. and Godfrey, K. M. and Goff, L. and Hayes, L. and Khazaezadeh, N. and Nelson, S. M. and Oteng-Ntim, E. and Pasupathy, D. and Patel, N. and Robson, S. C. and , S and all, J. and , S and ers, T. A. B. and Sattar, N. and Seed, P. T. and Wardle, J. and Whitworth, M. K. and Briley, A. L. and Consortium, Upbeat Trial
WOS:000350213200004	Nutritional Manipulation for the Primary Prevention of Gestational Diabetes Mellitus: A Meta-Analysis of Randomised Studies	2015	Plos One	1932-6203	10	2		Rogozinska, E. and Chamillard, M. and Hitman, G. A. and Khan, K. S. and Thangaratinam, S.
WOS:000380131300036	Myo-inositol may prevent gestational diabetes onset in overweight women: a randomized, controlled trial	2016	Journal of Maternal-Fetal & Neonatal Medicine	1476-7058	29	19	3234-3237	Santamaria, A. and Di Benedetto, A. and Petrella, E. and Pintaudi, B. and Corrado, F. and D'Anna, R. and Neri, I. and Facchinetti, F.
115240207. Language: English. Entry Date: 20160728. Revision Date: 20160728. Publication Type: Article	The effectiveness of lifestyle intervention in early pregnancy to prevent gestational diabetes mellitus in Chinese overweight and obese women: A quasi-experimental study	2016	Applied Nursing Research		30		125-130	Yu, Sun and Hong, Zhao
CN-01141189	Gestational Diabetes Mellitus Can Be Prevented by Lifestyle Intervention: the Finnish Gestational Diabetes Prevention Study (RADIEL): a Randomized Controlled Trial	2016	Diabetes care	0149-5992	39	1	24â€30	Koivusalo, S. B. and RÃ¶nÃ¶, K. and Klemetti, M. M. and Roine, R. P. and LindstrÃ¶m, J. and Erkkola, M. and Kaaja, R. J. and PÃ¶yhÃ¶nen-Alho, M. and Tiitinen, A. and Huvinen, E. and al., et
CN-01379178	Dietary patterns in obese pregnant women; influence of a behavioral intervention of diet and physical activity in the UPBEAT randomized controlled trial	2016	International journal of behavioral nutrition and physical activity		13	1	124	Flynn, A. C. and Seed, P. T. and Patel, N. and Barr, S. and Bell, R. and Briley, A. L. and Godfrey, K. M. and Nelson, S. M. and Oteng-Ntim, E. and Robinson, S. M. and al., et
CN-01208169	Regular Exercise to Prevent the Recurrence of Gestational Diabetes Mellitus: a Randomized Controlled Trial	2016	Obstetrics and gynecology	1873-233X	128	4	819â€827	Guelfi, K. J. and Ong, M. J. and Crisp, N. A. and Fournier, P. A. and Wallman, K. E. and Grove, J. R. and Doherty, D. A. and Newnham, J. P.
CN-01379780	A Daily Snack Containing Leafy Green Vegetables, Fruit, and Milk before and during Pregnancy Prevents Gestational Diabetes in a Randomized, Controlled Trial in Mumbai, India	2016	Journal of nutrition		146	7	1453Sâ€60S	Sahariah, S. A. and Potdar, R. D. and , G and hi, M. and Kehoe, S. H. and Brown, N. and Sane, H. and Coakley, P. J. and Marley-Zagar, E. and Chopra, H. and Shivshankaran, D. and al., et
114972605. Language: English. Entry Date: 20170923. Revision Date: 20181206. Publication Type: Article	The effect of vitamin D supplementation on gestational diabetes in high-risk women: Results from a randomized placebo-controlled trial	2016	Journal of Research in Medical Sciences		21	1	2019-06-01	Shahgheibi, Shole and Farhadifar, Fariba and Pouya, Bahar
WOS:000383354300009	Exercise Training and Weight Gain in Obese Pregnant Women: A Randomized Controlled Trial (ETIP Trial)	2016	Plos Medicine	1549-1277	13	7		Garns, K. K. and Morkved, S. and Salvesen, O. and Moholdt, T.
WOS:000367331800020	Randomized Controlled Trial Investigating the Effects of a Low-Glycemic Index Diet on Pregnancy Outcomes in Women at High Risk of Gestational Diabetes Mellitus: The GI Baby 3 Study	2016	Diabetes Care		39	1	31-38	Markovic, T. P. and Muirhead, R. and Overs, S. and Ross, G. P. and Louie, J. C. Y. and Kizirian, N. and Denyer, G. and Petocz, P. and Hyett, J. and , Br and -Miller, J. C.
WOS:000374705100019	Self-weighing and simple dietary advice for overweight and obese pregnant women to reduce obstetric complications without impact on quality of life: a randomised controlled trial	2016	Bjog-an International Journal of Obstetrics and Gynaecology	1470-0328	123	6	965-973	McCarthy, E. A. and Walker, S. P. and Ugoni, A. and Lappas, M. and Leong, O. and Shub, A.
27417680	Lifestyle intervention can reduce the risk of gestational diabetes: a meta-analysis of randomized controlled trials	2016	Obesity Reviews		17	10	960-9	Song, C. and Li, J. and Leng, J. and Ma, R. C. and Yang, X.
121157731. Language: English. Entry Date: 20170604. Revision Date: 20180121. Publication Type: journal article	A randomized clinical trial of exercise during pregnancyÂ toÂ prevent gestational diabetes mellitus andÂ improve pregnancy outcome in overweight andÂ obeseÂ pregnant women	2017	American Journal of Obstetrics & Gynecology		216	2	N.PAG-N.PAG	Wang, Chen and Wei, Yumei and Zhang, Xiaoming and Zhang, Yue and Xu, Qianqian and Sun, Yiying and Su, Shiping and Zhang, Li and Liu, Chunhong and Feng, Yaru and Shou, Chong and Guelfi, Kym J. and Newnham, John P. and Yang, Huixia
120750506. Language: English. Entry Date: 20180720. Revision Date: 20180723. Publication Type: journal article	Primary prevention of gestational diabetes mellitus through nutritional factors: a systematic review	2017	BMC Pregnancy & Childbirth	1471-2393	17		2019-05-01	Donazar-Ezcurra, Mikel and LÃ³pez-del Burgo, Cristina and Bes-Rastrollo, Maira
CN-01614769	A randomized controlled trial of exercise during pregnancy on maternal and neonatal outcomes: results from the PAMELA study	2017	International journal of behavioral nutrition and physical activity		14	1	175	da Silva, S. G. and Hallal, P. C. and Domingues, M. R. and Bertoldi, A. D. and Silveira, M. F. D. and Bassani, D. and da Silva, I. C. M. and da Silva, B. G. C. and Coll, C. V. N. and Evenson, K.
CN-01622817	The prevention of gestational diabetes mellitus with antenatal oral inositol supplementation: a randomized controlled trial. Diabetes care 2017;40: 759-763	2017	Diabetes care	0149-5992	40	12	e172
CN-01600866	Adherence to a lifestyle programme in overweight/obese pregnant women and effect on gestational diabetes mellitus: a randomized controlled trial	2017	Maternal & child nutrition	1740-8709	13	3		Bruno, R. and Petrella, E. and Bertarini, V. and Pedrielli, G. and Neri, I. and Facchinetti, F.
124820999. Language: English. Entry Date: 20180117. Revision Date: 20190131. Publication Type: Article	A systematic review of interventions for Hispanic women with or at risk of Gestational diabetes mellitus (GDM)	2017	Sexual & Reproductive HealthCare		13		14-22	Carolan-Olah, Mary and Duarte-Gardea, Maria and Lechuga, Julia
126012269. Language: English. Entry Date: 20171113. Revision Date: 20180722. Publication Type: journal article	A Medically Supervised Pregnancy Exercise Intervention in Obese Women: A Randomized Controlled Trial	2017	Obstetrics & Gynecology		130	5	1001-1010	Daly, Niamh and Farren, Maria and McKeating, Aoife and O'Kelly, Ruth and Stapleton, Mary and Turner, Michael J. and OÊ¼Kelly, Ruth
CN-01332075	A randomized lifestyle intervention preventing gestational diabetes: effects on self-rated health from pregnancy to postpartum	2017	Journal of psychosomatic obstetrics and gynaecology	1743-8942			1â€6	Engberg, E. and Stach-Lempinen, B. and Rono, K. and Kautiainen, H. and Eriksson, J. G. and Koivusalo, S. B.
CN-01299354	Lifestyle intervention to limit gestational weight gain: the Norwegian Fit for Delivery randomised controlled trial	2017	BJOG		124	1	97â€109	Sagedal, L. R. and Ã˜verby, N. C. and Bere, E. and Torstveit, M. K. and Lohne-Seiler, H. and SmÃ¥stuen, M. and Hillesund, E. R. and Henriksen, T. and Vistad, I.
CN-01366875	Effect of physical activity and/or healthy eating ongdm risk: the dali lifestyle study	2017	Journal of clinical endocrinology and metabolism	0021-972X	102	3	903â€913	Simmons, D. and Devlieger, R. and Van Assche, A. and Jans, G. and Galjaard, S. and Corcoy, R. and Adelantado, J. M. and Dunne, F. and Desoye, G. and Harreiter, J. and al., et
122767426. Language: English. Entry Date: 20170505. Revision Date: 20170505. Publication Type: Article	Early pregnancy probiotic supplementation with Lactobacillus rhamnosus HN001 may reduce the prevalence of gestational diabetes mellitus: a randomised controlled trial	2017	British Journal of Nutrition		117	6	804-813	Wickens, Kristin L. and Barthow, Christine A. and Murphy, Rinki and Abels, Peter R. and Maude, Robyn M. and Stone, Peter R. and Mitchell, Edwin A. and Stanley, Thorsten V. and Purdie, Gordon L. and Kang, Janice M. and Hood, Fiona E. and Rowden, Judy L. and Barnes, Phillipa K. and Fitzharris, Penny F. and Crane, Julian
29049303	A Mediterranean diet with additional extra virgin olive oil and pistachios reduces the incidence of gestational diabetes mellitus (GDM): A randomized controlled trial: The St. Carlos GDM prevention study	2017	PLoS ONE [Electronic Resource]		12	10	e0185873	Assaf-Balut, C. and Garcia de la Torre, N. and Duran, A. and Fuentes, M. and Bordiu, E. and Del Valle, L. and Familiar, C. and Ortola, A. and Jimenez, I. and Herraiz, M. A. and Izquierdo, N. and Perez, N. and Torrejon, M. J. and Ortega, M. I. and Illana, F. J. and Runkle, I. and de Miguel, M. P. and Montanez, C. and Barabash, A. and Cuesta, M. and Rubio, M. A. and Calle-Pascual, A. L.
RN1748	Metformin in women at high risk of gestational diabetes mellitus	2018	Diabetes & metabolism	1878-1780; 1262-3636	44	3	300-302	Brink, H. S. and Alkemade, M. and van der Lely, A. J. and van der Linden, J.
CN-01464677	Cost-effectiveness of healthy eating and/or physical activity promotion in pregnant women at increased risk of gestational diabetes mellitus: economic evaluation alongside the DALI study, a European multicenter randomized controlled trial	2018	International journal of behavioral nutrition and physical activity		15	1		Broekhuizen, K. and Simmons, D. and Devlieger, R. and van Assche, A. and Jans, G. and Galjaard, S. and Corcoy, R. and Adelantado, J. M. and Dunne, F. and Desoye, G. and al., et
CN-01668548	Evaluating the effects of mobile health intervention on weight management, glycemic control and pregnancy outcomes in patients with gestational diabetes mellitus	2018	Journal of endocrinological investigation	1720-8386				Guo, H. and Zhang, Y. and Li, P. and Zhou, P. and Chen, L. M. and Li, S. Y.
CN-01650263	Magnesium-zinc-calcium-vitamin D co-supplementation improves glycemic control and markers of cardiometabolic risk in gestational diabetes: a randomized, double-blind, placebo-controlled trial	2018	Physiologie appliquee, nutrition et metabolisme [Applied physiology, nutrition, and metabolism]	1715-5320 (Electronic)	43	6	565â€570	Karamali, M. and Bahramimoghadam, S. and Sharifzadeh, F. and Asemi, Z.
WOS:000442920900001	Prevention of gestational diabetes with a prepregnancy lifestyle intervention - findings from a randomized controlled trial	2018	International Journal of Womens Health	1179-1411	10		493-501	Rono, K. and Stach-Lempinen, B. and Eriksson, J. G. and Poyhonen-Alho, M. and Klemetti, M. M. and Roine, R. P. and Huvinen, E. and Andersson, S. and Laivuori, H. and Valkama, A. and Meinila, J. and Kautiainen, H. and Tiitinen, A. and Koivusalo, S. B.
WOS:000443000400020	Clinical and metabolic outcomes in pregnant women at risk for gestational diabetes mellitus supplemented with myo-inositol: a secondary analysis from 3 RCTs	2018	American Journal of Obstetrics and Gynecology		219	3	6	Santamaria, A. and , Alibr and i, A. and Di Benedetto, A. and Pintaudi, B. and Corrado, F. and Facchinetti, F. and D'Anna, R.
WOS:000443733500005	Effect of a lifestyle intervention during pregnancy-findings from the Finnish gestational diabetes prevention trial (RADIEL)	2018	Journal of Perinatology		38	9	1157-1164	Rono, K. and Grotenfelt, N. E. and Klemetti, M. M. and Stach-Lempinen, B. and Huvinen, E. and Meinila, J. and Valkama, A. and Tiitinen, A. and Roine, R. P. and Poyhonen-Alho, M. and Andersson, S. and Laivuori, H. and Kautiainen, H. and Eriksson, J. G. and Koivusalo, S. B.
WOS:000442236900020	Effectiveness of Prenatal Vitamin D Deficiency Screening and Treatment Program: A Stratified Randomized Field Trial	2018	Journal of Clinical Endocrinology & Metabolism		103	8	2936-2948	Rostami, M. and Tehrani, F. R. and Simbar, M. and , Yar and i, R. B. and Minooee, S. and Hollis, B. W. and Hosseinpanah, F.
WOS:000432224600003	Effectiveness of Metformin in the Prevention of Gestational Diabetes Mellitus in Obese Pregnant Women	2018	Revista Brasileira De Ginecologia E Obstetricia		40	4	180-187	Sales, W. B. and do Nascimento, I. B. and Dienstmann, G. and de Souza, M. L. R. and da Silva, G. D. and Silva, J. C.
WOS:000425733500012	Effects of low-glycemic-index diets in pregnancy on maternal and newborn outcomes in pregnant women: a meta-analysis of randomized controlled trials	2018	European Journal of Nutrition	1436-6207	57	1	167-177	Zhang, R. and Han, S. F. and Chen, G. C. and Li, Z. N. and Silva-Zolezzi, I. and Pares, G. V. and Wang, Y. and Qin, L. Q.
	Effects of a lifestyle intervention during pregnancy to prevent excessive gestational weight gain in routine care - the cluster-randomised GeliS trial	2019	Bmc Medicine	1741-7015	17			Kunath, J. and Gunther, J. and Rauh, K. and Hoffmann, J. and Stecher, L. and Rosenfeld, E. and Kick, L. and Ulm, K. and Hauner, H.
GDM Treatment Trials
113836445. Language: English. Entry Date: 20180411. Revision Date: 20180411. Publication Type: Article	Effect of Aerobic Dance Exercise on Blood Pressure of Normotensive Pregnant Women Diagnosed with Gestational Diabetes at Federal Medical Centre, Owerri, South East Nigeria	2015	Indian Journal of Physiotherapy & Occupational Therapy	0973-5666	9	4	124-128	Daniel, Jovita A. and Venkateswarlu, K. and Ezeugwu, Clifford C.
rayyan-3785124	Metformin versus insulin in the management of pre-gestational diabetes mellitus in pregnancy and gestational diabetes mellitus at the Korle Bu Teaching Hospital:A randomized clinical trial	2015	PLoS ONE		10	5	e0125712	Beyuo, T. and Obed, S. A. and Adjepong-Yamoah, K. K. and Bugyei, K. A. and Oppong, S. A. and Marfoh, K.
CN-01052278	Comparison of glyburide and insulin in women with gestational diabetes mellitus and associated perinatal outcome: a randomized clinical trial	2015	Acta medica iranica		53	2	97â€103	Mirzamoradi, M. and Heidar, Z. and Faalpoor, Z. and Naeiji, Z. and Jamali, R.
CN-01098590	Randomized controlled trial of insulin detemir versus NPH for the treatment of pregnant women with diabetes Presented in poster format at the 35th annual meeting of the Society for Maternal-Fetal Medicine, San Diego, CA, Feb. 2-7, 2015	2015	American journal of obstetrics and gynecology	0002-9378 Y2 - 2010/03//	213	3	426e1â€426e7	Herrera, K. M. and Rosenn, B. M. and Foroutan, J. and Bimson, B. E. and Al Ibraheemi, Z. and Moshier, E. L. and Brustman, L. E.
CN-01048447	Metformin versus insulin treatment in gestational diabetes in pregnancy in a developing country: a randomized control trial	2015	Diabetes research and clinical practice	0168-8227	107	2	290â€299	Ainuddin, J. and Karim, N. and Hasan, A. A. and Naqvi, S. A.
CN-01085159	Magnesium supplementation affects metabolic status and pregnancy outcomes in gestational diabetes: a randomized, double-blind, placebo-controlled trial	2015	American journal of clinical nutrition		102	1	222â€229	Asemi, Z. and Karamali, M. and Jamilian, M. and Foroozanfard, F. and Bahmani, F. and Heidarzadeh, Z. and Benisi-Kohansal, S. and Surkan, P. J. and Esmaillzadeh, A.
CN-01103272	Web-Based Telemedicine System is Useful for Monitoring Glucose Control in Pregnant Women with Diabetes	2015	Diabetes technology & therapeutics	1557-8593	17	5	349â€354	Carral, F. and Ayala, M. D. C. and , Fern and ez, J. J. and Gonzalez, C. and Pinero, A. and Garcia, G. and Canavate, C. and Jimenez, A. I. and Garcia, C.
111282518. Language: English. Entry Date: 20180808. Revision Date: 20180808. Publication Type: journal article	Is there a value for probiotic supplements in gestational diabetes mellitus? A randomized clinical trial	2015	Journal of Health, Population & Nutrition		33		2019-08-01	Dolatkhah, Neda and Hajifaraji, Majid and Abbasalizadeh, Fatemeh and Aghamohammadzadeh, Naser and Mehrabi, Yadollah and Abbasi, Mehran Mesgari and Mesgari Abbasi, Mehran
110260176. Language: English. Entry Date: 20160113. Revision Date: 20180629. Publication Type: journal article	Randomized controlled study in pregnancy on treatment of marked hyperglycemia that is short of overt diabetes	2015	Acta Obstetricia et Gynecologica Scandinavica		94	11	1181-1187	Fadl, Helena E. and GÃ¤rdefors, Susanne and Hjertberg, Ragnhild and Nord, Eva and Persson, Bengt and Schwarcz, Erik and Ã…man, Jan and Ã–stlund, Ingrid K. and Hanson, Ulf S. B.
CN-01052445	Comparison of neonatal outcomes in women with gestational diabetes with moderate hyperglycaemia on metformin or glibenclamide--a randomised controlled trial	2015	Australian & New Zealand journal of obstetrics & gynaecology		55	1	47â€52	George, A. and Mathews, J. E. and Sam, D. and Beck, M. and Benjamin, S. J. and Abraham, A. and Antonisamy, B. and Jana, A. K. and Thomas, N.
CN-01161668	Application of seamless care service with multidisciplinary diagnosis and treatment in patients with gestational diabetes	2015	International journal of clinical and experimental medicine	1940-5901	8	9	16688â€16693	Jie, S. Q. and Liang, X. and Hong, P. and Wu, D. and Ke, W. L.
CN-01259012	Zinc supplementation and the effects on metabolic status in gestational diabetes: a randomized, double-blind, placebo-controlled trial	2015	Journal of diabetes and its complications	1873-460X	29	8	1314â€1319	Karamali, M. and Heidarzadeh, Z. and Seifati, S. M. and Samimi, M. and Tabassi, Z. and Hajijafari, M. and Asemi, Z. and Esmaillzadeh, A.
109726672. Language: English. Entry Date: 20150923. Revision Date: 20160507. Publication Type: journal article	Intensive low-glycaemic-load dietary intervention for the management of glycaemia and serum lipids among women with gestational diabetes: a randomized control trial	2015	Public Health Nutrition		18	8	1506-1513	Ma, Wen-Jun and Huang, Zhi-Hong and Huang, Bi-Xia and Qi, Ben-Hua and Zhang, Yan-Jun and Xiao, Ben-Xi and Li, Yuan-Hong and Chen, Li and Zhu, Hui-Lian
CN-01049846	A comparison between two oral hypoglycemics: glyburide and metformin and their combination for the treatment of gestational diabetes mellitus e a prospective randomized controlled study	2015	American journal of obstetrics and gynecology	0002-9378 Y2 - 2010/03//	212	1	S23â€	Nachum, Z. and Zafran, N. and Salim, R. and Hissin, N. and Hasanein, J. and Ze Letova, Y. G. and Suleiman, A.
CN-01101288	Effect of an exercise intervention on gestational diabetes mellitus: a randomized controlled trial	2015	Obstetrics and gynecology	1873-233X	125	5	1195â€1204	Nobles, C. and Marcus, B. H. and Stanek, E. J. and Braun, B. and Whitcomb, B. W. and Solomon, C. G. and Manson, J. E. and Markenson, G. and Chasan-Taber, L.
109784230. Language: English. Entry Date: 20150731. Revision Date: 20180823. Publication Type: journal article	Effect of vitamin D supplementation during pregnancy on maternal and neonatal outcomes: a systematic review and meta-analysis of randomized controlled trials	2015	Fertility & Sterility		103	5	1278-1288.e4	PÃ©rez-LÃ³pez, Faustino R. and Pasupuleti, Vinay and Mezones-Holguin, Edward and Benites-Zapata, Vicente A. and Thota, Priyaleela and , Deshp and e, Abhishek and , Hern and ez, Adrian V.
CN-01435642	Sijunzi Tang, Astragalus Radix assisted with diet exercise therapy in treatment of gestational diabetes mellitus with deficiency of Qi and Yin type	2015	Chinese journal of experimental traditional medical formulae [zhong guo shi yan fang ji xue za zhi]		21	21	181â€184	Xie, L. and Zhao, D. X. and Li, Z. Y. and Ma, J.
25925501	Metformin versus insulin for gestational diabetes mellitus: a meta-analysis	2015	British Journal of Clinical Pharmacology		80	5	1224-34	Zhao, L. P. and Sheng, X. Y. and Zhou, S. and Yang, T. and Ma, L. Y. and Zhou, Y. and Cui, Y. M.
WOS:000390757900005	TREATMENT OF GESTATIONAL DIABETES MELLITUS: INSULIN OR METFORMIN?	2015	Journal of Evolution of Medical and Dental Sciences-Jemds	2278-4748	5	63	4423-4429	Somani, P. S. and Sahana, P. K. and Chaudhuri, P. and Sengupta, N.
WOS:000357039200004	Favorable Effects of Vitamin D Supplementation on Pregnancy Outcomes in Gestational Diabetes: A Double Blind Randomized Controlled Clinical Trial	2015	Hormone and Metabolic Research	0018-5043	47	8	565-570	Asemi, Z. and Karamali, M. and Esmaillzadeh, A.
WOS:000348433700003	Glibenclamide, metformin, and insulin for the treatment of gestational diabetes: a systematic review and meta-analysis	2015	Bmj-British Medical Journal	1756-1833	350			Balsells, M. and Garcia-Patterson, A. and Sola, I. and Roque, M. and Gich, I. and Corcoy, R.
26241419	Glyburide in Women With Mild Gestational Diabetes: A Randomized Controlled Trial	2015	Obstetrics & Gynecology		126	2	303-9	Casey, B. M. and Duryea, E. L. and Abbassi-Ghanavati, M. and Tudela, C. M. and Shivvers, S. A. and McIntire, D. D. and Leveno, K. J.
WOS:000361653200019	Effect of metformin on maternal and fetal outcomes in obese pregnant women (EMPOWaR): a randomised, double-blind, placebo-controlled trial	2015	Lancet Diabetes & Endocrinology	2213-8587	3	10	778-786	Chiswick, C. and Reynolds, R. M. and Denison, F. and Drake, A. J. and Forbes, S. and Newby, D. E. and Walker, B. R. and Quenby, S. and Wray, S. and Weeks, A. and Lashen, H. and Rodriguez, A. and Murray, G. and Whyte, S. and Norman, J. E.
WOS:000376206600006	COMPARISON OF METFORMIN WITH GLYBURIDE IN GESTATIONAL DIABETES: A DOUBLE BLIND RANDOMISED CLINICAL TRIAL	2015	Journal of Evolution of Medical and Dental Sciences-Jemds	2278-4748	4	28	4803-4808	Fenn, M. G. and Isac, M. and George, M. and Korula, S.
WOS:000357942200018	Home-Based Exercise Improves Fitness and Exercise Attitude and Intention in Women with GDM	2015	Medicine and Science in Sports and Exercise	0195-9131	47	8	1698-1704	Halse, R. E. and Wallman, K. E. and Dimmock, J. A. and Newnham, J. P. and Guelfi, K. J.
WOS:000357669000064	Comparative Efficacy and Safety of OADs in Management of GDM: Network Meta-analysis of Randomized Controlled Trials	2015	Journal of Clinical Endocrinology & Metabolism		100	5	2071-2080	Jiang, Y. F. and Chen, X. Y. and Ding, T. and Wang, X. F. and Zhu, Z. N. and Su, S. W.
WOS:000360906200018	Metformin for the treatment of gestational diabetes: An updated meta-analysis	2015	Diabetes Research and Clinical Practice	0168-8227	109	3	521-532	Kitwitee, P. and Limwattananon, S. and Limwattananon, C. and Waleekachonlert, O. and Ratanachotpanich, T. and Phimphilai, M. and Nguyen, T. V. and Pongchaiyakul, C.
WOS:000355657800016	Effect comparison of metformin with insulin treatment for gestational diabetes: a meta-analysis based on RCTs	2015	Archives of Gynecology and Obstetrics		292	1	111-120	Li, G. X. and Zhao, S. J. and Cui, S. H. and Li, L. and Xu, Y. J. and Li, Y. Y.
WOS:000352147100021	Impact of probiotics in women with gestational diabetes mellitus on metabolic health: a randomized controlled trial	2015	American Journal of Obstetrics and Gynecology		212	4		Lindsay, K. L. and Brennan, L. and Kennelly, M. A. and Maguire, O. C. and Smith, T. and Curran, S. and Coffey, M. and Foley, M. E. and Hatunic, M. and Shanahan, F. and McAuliffe, F. M.
26287776	Effect of an Exercise Intervention on Gestational Diabetes Mellitus: A Randomized Controlled Trial	2015	Obstetrics & Gynecology		126	3	676	Taghiof, H. and Rezai, S. and Henderson, C. E.
CN-01215349	Calcium plus vitamin D supplementation affects pregnancy outcomes in gestational diabetes: randomized, double-blind, placebo-controlled trial	2016	Public health nutrition	1475-2727; 1368-9800	19	1	156-63	Karamali, M. and Asemi, Z. and Ahmadi-Dastjerdi, M. and Esmaillzadeh, A.
rayyan-3785097	Short-term antidiabetic treatment with insulin or metformin has a similar impact on the components of metabolic syndrome in women with gestational diabetes mellitus requiring antidiabetic agents: results of a prospective, randomised study	2016	Journal of physiology and pharmacology		67	2	227-233	Zawiejska, A. and Wender-Ozegowska, E. and Grewling-Szmit, K. and Brazert, M. and Brazert, J.
CN-01210646	Dietary supplementation with myo-inositol in women during pregnancy for treating gestational diabetes	2016	Cochrane database of systematic reviews (online)		2016	9		Brown, J. and Crawford, T. J. and Alsweiler, J. and Crowther, C. A.
CN-01193712	A phytosterol-enriched spread improves lipid profile and insulin resistance of women with gestational diabetes mellitus: a randomized, placebo-controlled double-blind clinical trial	2016	Diabetes technology and therapeutics. 18 (8) (pp 499-504), 2016. Date of publication: august 2016.
CN-01379362	The effects of synbiotic supplementation on markers of insulin metabolism and lipid profiles in gestational diabetes: a randomised, double-blind, placebo-controlled trial	2016	British journal of nutrition		116	8	1394â€1401	Ahmadi, S. and Jamilian, M. and Tajabadi-Ebrahimi, M. and Jafari, P. and Asemi, Z.
CN-01177108	Use of a real time continuous glucose monitoring system as an educational tool for patients with gestational diabetes	2016	Diabetology & metabolic syndrome	1758-5996	8	1		Alfadhli, E. and Osman, E. and Basri, T.
CN-01383169	Effect of Acupressure on Maternal Anxiety in Women With Gestational Diabetes Mellitus: a Randomized Clinical Trial	2016	Clinical nursing research	1552-3799	25	3	325â€341	Bastani, F.
WOS:000379488300001	Effects of a Multispecies Probiotic Mixture on Glycemic Control and Inflammatory Status in Women with Gestational Diabetes: A Randomized Controlled Clinical Trial	2016	Journal of Nutrition and Metabolism	2090-0732				Jafarnejad, S. and Saremi, S. and Jafarnejad, F. and Arab, A.
CN-01444695	Vitamin D3-Supplemented Yogurt Drink Improves Insulin Resistance and Lipid Profiles in Women with Gestational Diabetes Mellitus: a Randomized Double Blinded Clinical Trial	2016	Annals of nutrition & metabolism	1421-9697	68	4	285â€290	Li, Q. and Xing, B.
CN-01459500	Comparing twice- versus four-times daily insulin in mothers with gestational diabetes in Pakistan and its implications	2016	Journal of comparative effectiveness research	2042-6313	5	5	453â€459	Saleem, N. and Godman, B. and Hussain, S.
CN-01292154	Artemisia Extract Improves Insulin Sensitivity in Women With Gestational Diabetes Mellitus by Up-Regulating Adiponectin	2016	Journal of clinical pharmacology		56	12	1550â€1554	Sun, X. and Sun, H. and Zhang, J. and Ji, X.
113826493. Language: English. Entry Date: 20160725. Revision Date: 20160725. Publication Type: Article	Capsaicin-containing chili improved postprandial hyperglycemia, hyperinsulinemia, and fasting lipid disorders in women with gestational diabetes mellitus and lowered the incidence of large-for-gestational-age newborns	2016	Clinical Nutrition		35	2	388-393	Yuan, Li-Jia and Qin, Yu and Wang, Lin and Zeng, Yuan and Chang, Hui and Wang, Jian and Wang, Bin and Wan, Jing and Chen, Shi-Hui and Zhang, Qian-Yong and Zhu, Jun-Dong and Zhou, Yong and Mi, Man-Tian
WOS:000379847000007	Identification of metformin poor responders, requiring supplemental insulin, during randomization of metformin versus insulin for the control of gestational diabetes mellitus	2016	Journal of Obstetrics and Gynaecology Research		42	6	640-647	Ashoush, S. and El-Said, M. and Fathi, H. and Abdelnaby, M.
WOS:000399001400011	Comparison of Glibenclamide and Insulin on Neonatal Outcomes in Pregnant Women with Gestational Diabetes	2016	International Journal of Preventive Medicine	2008-7802 2008-8213 (electronic)	7			Behrashi, M. and Samimi, M. and Ghasemi, T. and Saberi, F. and Atoof, F.
WOS:000384788000006	A Randomized Clinical Trial of an Intensive Behavior Education Program in Gestational Diabetes Mellitus Women Designed to Improve Glucose Levels on the 2-Hour Oral Glucose Tolerance Test	2016	American Journal of Perinatology	0735-1631	33	12	1145-1151	Durnwald, C. P. and Kallan, M. J. and Allison, K. C. and Sammel, M. D. and Wisch, S. and Elovitz, M. and Parry, S.
27526637	Efficacy of Internet-Based Self-Monitoring Interventions on Maternal and Neonatal Outcomes in Perinatal Diabetic Women: A Systematic Review and Meta-Analysis	2016	Journal of Medical Internet Research		18	8	e220	Lau, Y. and Htun, T. P. and Wong, S. N. and Tam, W. S. and Klainin-Yobas, P.
27258511	Effects of Low Glycemic Index Diets on Gestational Diabetes Mellitus: A Meta-Analysis of Randomized Controlled Clinical Trials	2016	Medicine		95	22	e3792	Wei, J. and Heng, W. and Gao, J.
WOS:000368673000001	Effect of a CGMS and SMBG on Maternal and Neonatal Outcomes in Gestational Diabetes Mellitus: a Randomized Controlled Trial	2016	Scientific Reports	2045-2322	6			Wei, Q. and Sun, Z. L. and Yang, Y. and Yu, H. and Ding, H. J. and Wang, S. H.
WOS:000377050700011	Effects of vitamin D supplementation on metabolic indices and hs-CRP levels in gestational diabetes mellitus patients: a randomized, double-blinded, placebo-controlled clinical trial	2016	Nutrition Research and Practice	1976-1457	10	3	328-335	Yazdchi, R. and Gargari, B. P. and Asghari-Jafarabadi, M. and Sahhaf, F.
WOS:000374576100016	Metformin versus insulin in gestational diabetes mellitus: a meta-analysis of randomized clinical trials	2016	Irish Journal of Medical Science		185	2	371-381	Zhu, B. and Zhang, L. and Fan, Y. Y. and Wang, L. and Li, X. G. and Liu, T. and Cao, Y. S. and Zhao, Z. G.
120231426. Language: English. Entry Date: 20161220. Revision Date: 20180706. Publication Type: Article	Short- and long-term outcomes of metformin compared with insulin alone in pregnancy: a systematic review and meta-analysis	2017	Diabetic Medicine	0742-3071	34	1	27-36	Butalia, S. and Gutierrez, L. and Lodha, A. and Aitken, E. and Zakariasen, A. and Donovan, L.
CN-01643586	Phytosterol nutritional supplement improves pregnancy and neonatal complications of gestational diabetes mellitus in a double-blind and placebo-controlled clinical study	2017	Food & function	2042-650X	8	1	424â€428	Gao, F. and Wang, G. and Wang, L. and Guo, N.
123013241. Language: English. Entry Date: 20170605. Revision Date: 20180309. Publication Type: Article	The effects of vitamin D and omega-3 fatty acid co-supplementation on glycemic control and lipid concentrations in patients with gestational diabetes	2017	Journal of Clinical Lipidology		11	2	459-468	Jamilian, Mehri and Samimi, Mansooreh and Ebrahimi, Faraneh Afshar and Hashemi, Teibeh and Taghizadeh, Mohsen and Razavi, Maryamalsadat and Sanami, Marzieh and Asemi, Zatollah
CN-01400876	Gestational Diabetes Mellitus and Frequency of Blood Glucose Monitoring: a Randomized Controlled Trial	2017	Obstetrics and gynecology	1873-233X	130	1	163â€170	Mendez-Figueroa, H. and Schuster, M. and Maggio, L. and Pedroza, C. and Chauhan, S. P. and Paglia, M. J.
121395474. Language: English. Entry Date: 20171021. Revision Date: 20180428. Publication Type: journal article	Glyburide Versus Metformin and Their Combination for the Treatment of Gestational Diabetes Mellitus: A Randomized Controlled Study	2017	Diabetes Care		40	3	332-337	Nachum, Zohar and Zafran, Noah and Salim, Raed and Hissin, Noura and Hasanein, Jamal and Ze Letova, Yifat Gam and Suleiman, Abeer and Yefet, Enav and Gam Ze Letova, Yifat
123241474. Language: English. Entry Date: 20180117. Revision Date: 20190102. Publication Type: Article	Effect of Probiotics on Metabolic Outcomes in Pregnant Women with Gestational Diabetes: A Systematic Review and Meta-Analysis of Randomized Controlled Trials	2017	Nutrients		9	5	461	Taylor, Bonnie L. and Woodfall, Georgia E. and Sheedy, Katherine E. and O'Riley, Meggan L. and Rainbow, Kelsie A. and Bramwell, Elsa L. and Kellow, Nicole J.
CN-01430963	The comparison of the safety and effectiveness of multiple insulin injections and insulin pump therapy in treating gestational diabetes	2017	Biomedical research (india)	3	28	18	7830â€7833	Xie, J. and Dai, L. and Tang, X.
29103210	Insulin for the treatment of women with gestational diabetes	2017	Cochrane Database of Systematic Reviews		11		CD012037	Brown, J. and Grzeskowiak, L. and Williamson, K. and Downie, M. R. and Crowther, C. A.
28120427	Oral anti-diabetic pharmacological therapies for the treatment of women with gestational diabetes	2017	Cochrane Database of Systematic Reviews		1		CD011967	Brown, J. and Martis, R. and Hughes, B. and Rowan, J. and Crowther, C. A.
28930827	Comparative efficacy and safety of oral antidiabetic drugs and insulin in treating gestational diabetes mellitus: An updated PRISMA-compliant network meta-analysis	2017	Medicine		96	38	e7939	Liang, H. L. and Ma, S. J. and Xiao, Y. N. and Tan, H. Z.
WOS:000416095500026	Feto-maternal outcomes and Glycemic control in Metformin versus insulin treated Gestational Diabetics	2017	Pakistan Journal of Medical Sciences		33	5	1182-1187	Arshad, R. and Khanam, S. and Shaikh, F. and Karim, N.
28472859	Lifestyle interventions for the treatment of women with gestational diabetes	2017	Cochrane Database of Systematic Reviews		5		CD011970	Brown, J. and Alwan, N. A. and West, J. and Brown, S. and McKinlay, C. J. and Farrar, D. and Crowther, C. A.
WOS:000408592100014	Effect of Probiotic Supplementation on Blood Pressure of Females with Gestational Diabetes Mellitus: A Randomized Double Blind Controlled Clinical Trial	2017	Iranian Red Crescent Medical Journal		19	6		Hajifaraji, M. and Jahanjou, F. and Abbasalizadeh, F. and Aghamohammadzadeh, N. and Abbasi, M. M. and Dolatkhah, N.
WOS:000424557100027	Metformin versus Insulin Treatment in Gestational Diabetes in Pregnancy and Their Effects on Neonatal Birthweight	2017	Pakistan Journal of Medical & Health Sciences	1996-7195	11	3	914-916	Hamadani, A. and Zahid, S. and Butt, Z. B.
WOS:000411759200002	Glibenclamide and metfoRmin versus stAndard care in gEstational diabeteS (GRACES): a feasibility open label randomised trial	2017	Bmc Pregnancy and Childbirth	1471-2393	17			Reynolds, R. M. and Denison, F. C. and Juszczak, E. and Bell, J. L. and Penneycard, J. and Strachan, M. W. J. and Lindsay, R. S. and , Alex and er, C. I. and Love, C. D. B. and Whyte, S. and Mackenzie, F. and Stenson, B. and Norman, J. E.
WOS:000410794100005	Randomized controlled trial of induction at 38 weeks versus 40 weeks gestation on maternal and infant outcomes in women with insulin-controlled gestational diabetes	2017	Wiener Klinische Wochenschrift		129	17	618-624	Worda, K. and Bancher-Todesca, D. and Husslein, P. and Worda, C. and Leipold, H.
WOS:000400381900024	Effectiveness of cognitive-behavioral stress management on psychological stress and glycemic control in gestational diabetes: a randomized controlled trial	2017	Journal of Maternal-Fetal & Neonatal Medicine	1476-7058	30	11	1378-1382	Zaheri, H. and Najar, S. and Abbaspoor, Z.
WOS:000400767700015	Sitagliptin down-regulates retinol-binding protein 4 and reduces insulin resistance in gestational diabetes mellitus: a randomized and double-blind trial	2017	Metabolic Brain Disease	0885-7490	32	3	773-778	Sun, X. and Zhang, Z. D. and Ning, H. and Sun, H. and Ji, X. H.
WOS:000408590600022	Effect of Educational Package on Self-care Behavior, Quality of Life, and Blood Glucose Levels in Pregnant Women with Gestational Diabetes: A Randomized Controlled Trial	2017	Iranian Red Crescent Medical Journal		19	4		, Z and inava, H. and Shafaei, F. S. and , Char and abi, S. M. A. and Homayi, S. G. and , Mirghafourv and , M.
130526634. Language: English. Entry Date: 20180710. Revision Date: 20180713. Publication Type: Article	Medical nutrition treatment of women with gestational diabetes mellitus by a telemedicine system based on smartphones	2018	Journal of Obstetrics & Gynaecology Research	-16152	44	7	1228-1234	Yang, Ping and Lo, Wenpin and He, Zongâ€lin and Xiao, Xiaoâ€min
CN-01618957	Ameliorative potential of acupressure on gestational diabetes mellitus: a randomized controlled trial	2018	Journal of complementary and integrative medicine	Suppl				El-Shamy, F. F. and El-Kholy, S. S. and Labib, M. and Kabel, A. M.
CN-01655653	The effects of magnesium and vitamin E co-supplementation on parameters of glucose homeostasis and lipid profiles in patients with gestational diabetes	2018	Lipids in health and disease	1476-511X	17	1	163	Maktabi, M. and Jamilian, M. and Amirani, E. and Chamani, M. and Asemi, Z.
CN-01450770	A randomized control trial on the effect of introducing a daily smartphone based feedback system between GDM patients and physicians-on patient compliance, glycemic control, satisfaction, and pregnancy outcome	2018	American journal of obstetrics and gynecology	0002-9378 Y2 - 2010/03//	218	1	S31â€	Miremberg, H. and Ben-Ari, T. and Betzer, T. and Raphaeli, H. and Gasnier, R. and Barda, G. and Bar, J. and Weiner, E.
CN-01647130	Randomised controlled trial of very tight versus less tight glycaemic targets in women with gestational diabetes: preliminary results	2018	Diabetologia	0012-186X	61		S27â€S28	Popova, P. and Tkachuck, A. and Bolotko, Y. and Gerasimov, A. and Pustozerov, E. and Vasilyeva, E. and Li, O. and Zazerskaya, I. and Grineva, E.
CN-01367757	Effect of oral protein hydrolysate on glucose control in patients with gestational diabetes	2018	Clinical nutrition (edinburgh, scotland)		37	3	878â€883	Saleh, L. and Schrier, N. L. and Bruins, M. J. and Steegers, E. A. P. and van den Meiracker, A. H. and Visser, W.
129438601. Language: English. Entry Date: 20180512. Revision Date: 20190108. Publication Type: journal article	Effect of Glyburide vs Subcutaneous Insulin on Perinatal Complications Among Women With Gestational Diabetes: A Randomized Clinical Trial	2018	JAMA: Journal of the American Medical Association	0098-7484, Print	319	17	1773-1780	SÃ©nat, Marie-Victoire and Affres, Helene and Letourneau, Alex and , ra and Coustols-Valat, Magali and Cazaubiel, Marie and Legardeur, Helene and Jacquier, Julie Fort and Bourcigaux, Nathalie and Simon, Emmanuel and Rod, Anne and HÃ©ron, Isabelle and Castera, Virginie and Sentilhes, Loic and Bretelle, Florence and , Roll and , Catherine and Morin, Mathieu and Deruelle, Philippe and De Carne, Celi…
CN-01643329	Combination of a structured aerobic and resistance exercise improves glycaemic control in pregnant women diagnosed with gestational diabetes mellitus. A randomised controlled trial	2018	Women and birth	3	31	4	e232â€e238	Sklempe Kokic, I. and Ivanisevic, M. and Biolo, G. and Simunic, B. and Kokic, T. and Pisot, R.
CN-01667542	Lifestyle intervention in Danish obese pregnant women with early gestational diabetes mellitus according to WHO 2013 criteria does not change pregnancy outcomes: results from the LIP (Lifestyle in Pregnancy) study	2018	Diabetes care	0149-5992	41	10	2079â€2085	Vinter, C. A. and Tanvig, M. H. and Christensen, M. H. and Ovesen, P. G. and Jorgensen, J. S. and Andersen, M. S. and McIntyre, H. D. and Jensen, D. M.
30103263	Treatments for women with gestational diabetes mellitus: an overview of Cochrane systematic reviews	2018	Cochrane Database of Systematic Reviews		8		CD012327	Martis, R. and Crowther, C. A. and Shepherd, E. and Alsweiler, J. and Downie, M. R. and Brown, J.
WOS:000428406300022	The impact of a daily smartphone-based feedback system among women with gestational diabetes on compliance, glycemic control, satisfaction, and pregnancy outcome: a randomized controlled trial	2018	American Journal of Obstetrics and Gynecology		218	4	7	Miremberg, H. and Ben-Ari, T. and Betzer, T. and Raphaeli, H. and Gasnier, R. and Barda, G. and Bar, J. and Weiner, E.
WOS:000437670900005	Effect of inositol stereoisomers at different dosages in gestational diabetes: an open-label, parallel, randomized controlled trial	2018	Acta Diabetologica	0940-5429; 0940-5429	55	8	805-812	Fraticelli, F. and Celentano, C. and Zecca, I. A. L. and Di Vieste, G. and Pintaudi, B. and Liberati, M. and Franzago, M. and Di Nicola, M. and Vitacolonna, E.
WOS:000426464400005	Lifestyle interventions for gestational diabetes mellitus to control blood glucose: a meta-analysis of randomized studies	2018	International Journal of Diabetes in Developing Countries		38	1	26-35	Guo, W. W. and Zhang, B. H. and Wang, X.
WOS:000432567000012	Effect of probiotic supplements in women with gestational diabetes mellitus on inflammation and oxidative stress biomarkers: a randomized clinical trial	2018	Asia Pacific Journal of Clinical Nutrition	0964-7058; 0964-7058	27	3	581-591	Hajifaraji, M. and Jahanjou, F. and Abbasalizadeh, F. and Aghamohammadzadeh, N. and Mesgari, M. and Dolatkhah, N.
WOS:000435926000019	A Tailored Letter Based on Electronic Health Record Data Improves Gestational Weight Gain Among Women With Gestational Diabetes Mellitus: The Gestational Diabetes' Effects on Moms (GEM) Cluster-Randomized Controlled Trial	2018	Diabetes Care		41	7	1370-1377	Hedderson, M. M. and Brown, S. D. and Ehrlich, S. F. and Tsai, A. L. and Zhu, Y. Y. and Quesenberry, C. P. and Crites, Y. and Ferrara, A.
WOS:000452704800002	Amino acid profile in women with gestational diabetes mellitus treated with metformin or insulin	2018	Diabetes Research and Clinical Practice	0168-8227	146		2017-08-01	Huhtala, M. S. and Tertti, K. and Pellonpera, O. and Ronnemaa, T.
WOS:000430445500019	The effects of synbiotic supplementation on insulin resistance/sensitivity, lipid profile and total antioxidant capacity in women with gestational diabetes mellitus: A randomized double blind placebo controlled clinical trial	2018	Diabetes Research and Clinical Practice	0168-8227	138		149-157	Nabhani, Z. and Hezaveh, S. J. G. and Razmpoosh, E. and Asghari-Jafarabadi, M. and Gargari, B. P.
WOS:000440297500031	Using technology to support care in gestational diabetes mellitus: Quantitative outcomes of an exploratory randomised control trial of adjunct telemedicine for gestational diabetes mellitus (TeleGDM)	2018	Diabetes Research and Clinical Practice	0168-8227	142		276-285	Rasekaba, T. M. and Furler, J. and Young, D. and Liew, D. and Gray, K. and Blackberry, I. and Lim, W. K.
WOS:000431908200003	The treatment of booking gestational diabetes mellitus (TOBOGM) pilot randomised controlled trial	2018	Bmc Pregnancy and Childbirth	1471-2393	18			Simmons, D. and Nema, J. and Parton, C. and Vizza, L. and Robertson, A. and Rajagopal, R. and Ussher, J. and Perz, J.
WOS:000454621900021	Detection and initial management of gestational diabetes through primary health care services in Morocco: An effectiveness-implementation trial	2018	Plos One	1932-6203	13	12		Utz, B. and Assarag, B. and Smekens, T. and Ennassiri, H. and Lekhal, T. and El Ansari, N. and Fakhir, B. and Barkat, A. and Essolbi, A. and De Brouwere, V.
WOS:000438340500011	Continuous glucose monitoring during diabetic pregnancy (GlucoMOMS): A multicentre randomized controlled trial	2018	Diabetes Obesity & Metabolism	1462-8902	20	8	1894-1902	Voormolen, D. N. and DeVries, J. H. and Sanson, R. M. E. and Heringa, M. P. and de Valk, H. W. and Kok, M. and van Loon, A. J. and Hoogenberg, K. and Bekedam, D. J. and Brouwer, T. C. B. and Porath, M. and Erdtsieck, R. J. and NijBijvank, B. and Kip, H. and van der Heijden, O. W. H. and Elving, L. D. and Hermsen, B. B. and van Loon, B. J. P. and Rijnders, R. J. P. and Jansen, H. J. and Langenveld…
